# Supplementary material for: Rhythm profiling using COFE reveals multi-omic circadian rhythms in human cancers in vivo
Source: PLoS Biol. 2025 May 27;23(5):e3003196. doi: 10.1371/journal.pbio.3003196 (PMC12136439; doi:10.1371/journal.pbio.3003196)
Supplement: S4 Table — (XLSX) [file pbio.3003196.s009.xlsx]

## Sheet: Rhythmic Proteins
AC
